# Supplementary material for: Feasibility and Outcomes of Percutaneous Coronary Intervention After TAVI: A Comparison Between BEV and SEV Platforms
Source: J Clin Med. 2026 Jul 17;15(14):5616. doi: 10.3390/jcm15145616 (PMC13413311; doi:10.3390/jcm15145616)
Supplement: Supplementary file 1 [file jcm-15-05616-s001.zip]

Archive with 1 entries (1 files):
- jcm-4415506-supplementary.pdf
